# Supplementary material for: Musical Performance in Adolescents with ADHD, ADD and Dyslexia—Behavioral and Neurophysiological Aspects
Source: Brain Sci. 2022 Jan 18;12(2):127. doi: 10.3390/brainsci12020127 (PMC8870592; doi:10.3390/brainsci12020127)
Supplement: Supplementary file 1 [file brainsci-12-00127-s001.zip]

Archive with 1 entries (1 files):
- brainsci-1519830-supplementary.pdf
